# Supplementary material for: Assessment of Home Exercise Adherence in Patients with Non-Surgical Post-Traumatic Neck Pain: A Study Protocol Using the Exercise Adherence Rating Scale
Source: Healthcare (Basel). 2026 Jun 16;14(12):1728. doi: 10.3390/healthcare14121728 (PMC13300558; doi:10.3390/healthcare14121728)
Supplement: Supplementary file 1 [file healthcare-14-01728-s001.zip]

Archive with 1 entries (1 files):
- healthcare-4353462-supplementary.pdf
